# Supplementary material for: The diagnostic performance of point-of-care tests for serum amyloid A and C-reactive protein in lame sows
Source: Acta Vet Scand. 2026 Mar 25;68:16. doi: 10.1186/s13028-026-00857-6 (PMC13015171; doi:10.1186/s13028-026-00857-6)
Supplement: Supplementary file 1 — Supplementary Material 1. [file 13028_2026_857_MOESM1_ESM.xlsx]

## Sheet: Sheet1
CRP (µg/mL)	POCT CRP (µg/mL)	SAA (µg/mL)	POCT SAA (µg/mL)
18.45	0	5.2304	10-50	Raw data of the Serum amyloid A (SAA) and C-reactive protein (CRP) levels obtained by the reference test (ELISA) and the two point-of-care tests (POCT). CRP (µg/mL) = CRP in serum analysed by ELISA, POCT CRP (µg/mL) = CRP in whole blood analysed by the POCT, SAA (µg/mL) = SAA in serum analysed by ELISA, POCT SAA (µg/mL) = SAA in whole blood analysed by the POCT
43.15	3	0	10-50
50.7	6.6	0	10-50
28.95	0	0	10-50
18.4	0	0	10-50
80.35	4.9	0	10-50
61.7	8.4	1.82164	10-50
9.40099	0	0	10-50
5.2718	0	0	10-50
17.85	0	0	10-50
28.1	0	0	10-50
3.84192	0	0	10-50
6.23905	0	0	10-50
27.05	0	5.81504	10-50
35.3	0	0	10-50
62.8	3.2	14.65	10-50
69.05	10.7	18.75	50-400
79.5	4.8	0	10-50
32.75	0	10.35	10-50
46.9	6.5	1.82018	50-400
70.8	12.5	1.56633	50-400
34.75	5.8	8.44788	50-400
35.45	0	0	10-50
4.18323	0	0	10-50
16.25	0	1.9725	10-50
30.7	0	0	10-50
31.25	0	0	10-50
35.65	0	0	10-50
3.80328	0	0	10-50
28.6	0	5.85651	10-50
3.08793	0	0	10-50
19.1	0	0	10-50
2.78452	0	0	10-50
4.12549	0	0	10-50
16.65	0	0	50-400
7.77042	0	0	10-50
35.45	0	0	10-50
4.91787	0	0	10-50
62.15	8.8	9.70252	50-400
47.6	6.3	7.8112	50-400
26.1	0	0	50-400
4.58719	0	0	50-400
61.55	8.7	0	10-50
214.5	36.9	411	50-400
23.35	0	8.21582	50-400
15.65	0	0	50-400
8.10909	0	0	50-400
69.65	10.6	2.91909	50-400
11.25	0	0	10-50
